# Supplementary material for: Triticale Green Plant Regeneration Is Due to DNA Methylation and Sequence Changes Affecting Distinct Sequence Contexts in the Presence of Copper Ions in Induction Medium
Source: Cells. 2021 Dec 28;11(1):84. doi: 10.3390/cells11010084 (PMC8750698; doi:10.3390/cells11010084)
Supplement: Supplementary file 1 [file cells-11-00084-s001.zip]

Archive with 1 entries (1 files):
- cells-1477272-supplementary.pdf
